# Supplementary material for: Eight-Year Health Risks Trend Analysis of a Comprehensive Workplace Health Promotion Program
Source: Int J Environ Res Public Health. 2020 Dec 16;17(24):9426. doi: 10.3390/ijerph17249426 (PMC7765570; doi:10.3390/ijerph17249426)
Supplement: Supplementary file 1 [file ijerph-17-09426-s001.zip]

Archive with 7 entries (7 files):
- Supplementary S1. STROBE_checklist.docx
- Supplementary S2. Implementation components.docx
- Supplementary S3. Test for HRA participants.docx
- Supplementary S4. Participants completing HRAs.docx
- Supplementary S5. Subgroup analysis 2010-2013.xlsx
- Supplementary S6. Subgroup analysis 2014-2017.xlsx
- Supplementary S7. Subgroup analysis 2010-2017.xlsx
