# Supplementary material for: Eight-Year Health Risks Trend Analysis of a Comprehensive Workplace Health Promotion Program
Source: Int J Environ Res Public Health. 2020 Dec 16;17(24):9426. doi: 10.3390/ijerph17249426 (PMC7765570; doi:10.3390/ijerph17249426)
Supplement: Supplementary file 1 [file ijerph-17-09426-s001.zip › Supplementary S5. Subgroup analysis 2010-2013.xlsx]

## Sheet: T-test
Supplementary S5. Health Risk Accumulation in Different Subgroups from 2010 to 2013
PHASE 1		Baseline			Follow-up 1
	n	M	SD		M	SD		Paired t	p
All employees	359	1.33	1.29		1.45	1.34		-1.945	0.053
Men	301	1.39	1.31		1.56	1.35		-2.680	0.008**
Women	58	1.03	1.11		0.84	1.15		1.314	0.194
≤35 years	113	0.81	0.92		0.89	1.10		-0.912	0.364
36-45 years	68	1.22	1.31		1.24	1.11		-0.103	0.918
46-55 years	154	1.68	1.41		1.84	1.47		-1.782	0.077
≥ 56 years	24	1.88	0.95		2.08	1.10		-0.774	0.447
Unsuccesful	216	1.33	1.24		1.65	1.41		-4.278	0.000***
Successful	143	1.33	1.36		1.13	1.18		1.984	0.049*
Executives	59	0.93	1.27		1.19	1.18		-2.002	0.050
Local Forest officers	184	1.26	1.12		1.43	1.36		-2.244	0.026*
Officers	68	1.24	1.26		1.19	1.16		0.309	0.758
Terminal workers	34	2.24	1.46		2.29	1.47		-0.229	0.820
Lumberjacks	14	2.21	1.81		1.86	1.51		1.046	0.315
