# Supplementary material for: Eight-Year Health Risks Trend Analysis of a Comprehensive Workplace Health Promotion Program
Source: Int J Environ Res Public Health. 2020 Dec 16;17(24):9426. doi: 10.3390/ijerph17249426 (PMC7765570; doi:10.3390/ijerph17249426)
Supplement: Supplementary file 1 [file ijerph-17-09426-s001.zip › Supplementary S6. Subgroup analysis 2014-2017.xlsx]

## Sheet: T-test
Supplementary S6. Health Risk Accumulation in Different Subgroups from 2014 to 2017
PHASE 2		Follow-up 1			Follow-up 2
	n	M	SD		M	SD		Paired t	p
All employees	255	1.44	1.42		1.44	1.34		-0.120	0.905
Men	214	1.50	1.42		1.44	1.29		0.729	0.467
Women	41	1.12	1.42		1.44	1.61		-1.875	0.068
≤35 years	74	0.93	1.17		0.96	1.12		-0.245	0.807
36-45 years	48	1.27	1.20		1.25	1.23		0.172	0.864
46-55 years	102	1.72	1.56		1.75	1.43		-0.253	0.801
≥ 56 years	31	1.97	1.43		1.90	1.34		0.312	0.758
Unsuccesful	159	1.37	1.50		1.42	1.37		-0.602	0.548
Successful	96	1.54	1.29		1.48	1.32		0.592	0.555
Executives	54	1.09	1.23		1.07	1.18		0.139	0.890
Local Forest officers	139	1.40	1.39		1.40	1.26		0.000	1.000
Officers	33	1.18	1.10		1.27	1.01		-0.683	0.500
Terminal workers	29	2.55	1.68		2.55	1.80		0.000	1.000
Lumberjacks	0	NA	NA		NA	NA
