# Supplementary material for: Eight-Year Health Risks Trend Analysis of a Comprehensive Workplace Health Promotion Program
Source: Int J Environ Res Public Health. 2020 Dec 16;17(24):9426. doi: 10.3390/ijerph17249426 (PMC7765570; doi:10.3390/ijerph17249426)
Supplement: Supplementary file 1 [file ijerph-17-09426-s001.zip › Supplementary S7. Subgroup analysis 2010-2017.xlsx]

## Sheet: T-test
Supplementary S7. Health Risk Accumulation in Different Subgroups from 2010 to 2017
TOTAL PERIOD		Baseline			Follow-up 2
	n	M	SD		M	SD		Paired t	p
All employees	253	1.25	1.26		1.34	1.25		-1.398	0.163
Men	213	1.25	1.25		1.33	1.21		-1.110	0.268
Women	40	1.22	1.29		1.40	1.45		-0.894	0.377
≤35 years	84	0.77	0.84		0.90	1.14		-0.346	0.229
36-45 years	57	1.14	1.22		1.14	1.01		0.000	1.000
46-55 years	107	1.66	1.41		1.81	1.32		-1.329	0.187
≥ 56 years	5	1.66	1.14		1.00	0.71			0.083
Unsuccesful	119	1.16	1.16		1.54	1.37		-4.235	0.000***
Successful	134	1.33	1.35		1.17	1.11		1.635	0.104
Executives	35	1.00	1.24		1.11	1.05		-0.643	0.524
Local Forest officers	139	1.20	1.14		1.24	1.20		-0.533	0.595
Officers	48	1.02	1.25		1.19	0.98		-1.184	0.242
Terminal workers	31	2.10	1.49		2.29	1.64		-0.641	0.527
Lumberjacks		NA	NA		NA	NA
In the age group of ≥ 56 years P-value was based on Wilcoxon Signed Rank due to the low number of participants.
